# Supplementary material for: Microbiota and short chain fatty acid relationships underlie clinical heterogeneity and identify key microbial targets in irritable bowel syndrome (IBS)
Source: Sci Rep. 2025 Oct 9;15:35375. doi: 10.1038/s41598-025-19363-2 (PMC12511408; doi:10.1038/s41598-025-19363-2)
Supplement: Supplementary file 5 — Supplementary Material 5 [file 41598_2025_19363_MOESM5_ESM.xlsx]

## Sheet: TableS1
Taxon	p_value	HV_mean	HV_sd	IBSC_mean	IBSC_sd	IBSD_mean	IBSD_sd
Dorea_sp_CAG_317	0.000859227	0.00780412	0.0248559	0.00648133	0.0251021	0.132424	0.305847
Actinomyces_sp_HMSC035G02	0.00199817	0	0	4.4e-05	0.000170411	0.00196538	0.0059961
Clostridium_sp_CAG_58	0.00334319	0.0125882	0.0223387	0.173792	0.200682	0.25346	0.545794
Blautia_sp_CAG_257	0.0070967	0.01633	0.0344806	0.0429253	0.121542	0.120842	0.219538
Erysipelatoclostridium_ramosum	0.0110862	0.000334706	0.00133186	0.00543333	0.0210432	0.0237242	0.0565394
Actinomyces_odontolyticus	0.0120311	0.00125882	0.00504024	0.000146667	0.000568037	0.00388808	0.00788045
Actinomyces_sp_S6_Spd3	0.0132147	6.41176e-05	0.000264364	0	0	0.00243269	0.00752723
Actinomyces_sp_ICM47	0.0145847	0.00082	0.00204637	0.000945333	0.00317108	0.01924	0.0506783
Lawsonibacter_asaccharolyticus	0.0188522	0.0170406	0.0316352	0.125324	0.173152	0.0947912	0.238202
Streptococcus_mitis	0.0224611	0.00366529	0.0100018	0.000632667	0.00171142	0.00765077	0.0183766
Actinobaculum_sp_oral_taxon_183	0.0228723	0	0	0	0	0.00125	0.00444276
Mogibacterium_diversum	0.0228723	0	0	0	0	0.000128462	0.000336139
Ruminococcus_gnavus	0.022886	0.336011	0.567761	0.0540187	0.118424	0.675381	1.16675
Proteobacteria_bacterium_CAG_139	0.0294911	0.0195459	0.0359963	0.364015	0.809801	0.634781	1.51193
Blautia_hansenii	0.0295776	0.0332165	0.121194	6.2e-05	0.000240125	0.0294277	0.104598
Firmicutes_bacterium_CAG_83	0.0302527	1.0458	3.0477	0.134906	0.185137	0.550672	1.84508
Oribacterium_sinus	0.0446151	0	0	0	0	0.00112308	0.00299084
Clostridium_lavalense	0.0465388	0.00100941	0.00239411	0.0326533	0.0902478	0.0134358	0.0205709

## Sheet: TableS2
Taxon	Comparison	Estimate	SD	t_value	p_value	Controls_mean	IBS-C_mean	IBS-D_mean	Controls_SD	IBS-C_SD	IBS-D_SD
Alistipes_sp_An31A	IBS-C vs. Controls	-1.90226	0.973589	-1.95386	0.0563229	0.507366	0	7.69231e-05	2.09145	0	0.000392232
Alistipes_sp_An31A	IBS-D vs. Controls	-1.39947	0.857504	-1.63203	0.108957	0.507366	0	7.69231e-05	2.09145	0	0.000392232
Alistipes_sp_An31A	IBS-D vs. IBS-C	0.50279	0.92271	0.544906	0.588241	0.507366	0	7.69231e-05	2.09145	0	0.000392232
Dialister_sp_CAG_357	IBS-C vs. Controls	-2.513	1.42086	-1.76865	0.0830529	1.88365	0	0.00340577	7.37974	0	0.0138853
Dialister_sp_CAG_357	IBS-D vs. IBS-C	1.88102	1.34661	1.39686	0.168625	1.88365	0	0.00340577	7.37974	0	0.0138853
Dialister_sp_CAG_357	IBS-D vs. Controls	-0.631976	1.25144	-0.504997	0.61578	1.88365	0	0.00340577	7.37974	0	0.0138853
Eubacterium_sp_CAG_180	IBS-D vs. Controls	0.331316	1.92639	0.171988	0.864141	1.81271	1.67427	0.0407485	5.99188	4.19906	0.199147
Eubacterium_sp_CAG_180	IBS-D vs. IBS-C	0.210946	2.07287	0.101765	0.91935	1.81271	1.67427	0.0407485	5.99188	4.19906	0.199147
Eubacterium_sp_CAG_180	IBS-C vs. Controls	0.120369	2.18717	0.0550342	0.956331	1.81271	1.67427	0.0407485	5.99188	4.19906	0.199147
Bacteroides_intestinalis	IBS-D vs. IBS-C	-2.9967	2.10448	-1.42396	0.160669	0.994008	0.541969	0.0675896	4.08082	1.43004	0.243641
Bacteroides_intestinalis	IBS-C vs. Controls	3.11327	2.22052	1.40204	0.16708	0.994008	0.541969	0.0675896	4.08082	1.43004	0.243641
Bacteroides_intestinalis	IBS-D vs. Controls	0.116576	1.95576	0.0596064	0.952707	0.994008	0.541969	0.0675896	4.08082	1.43004	0.243641
Bifidobacterium_bifidum	IBS-D vs. Controls	-2.15999	2.11085	-1.02328	0.311102	0.821626	0.247447	0.0682815	2.05368	0.41458	0.183226
Bifidobacterium_bifidum	IBS-C vs. Controls	-2.10962	2.39661	-0.880248	0.382936	0.821626	0.247447	0.0682815	2.05368	0.41458	0.183226
Bifidobacterium_bifidum	IBS-D vs. IBS-C	-0.0503775	2.27137	-0.0221794	0.982393	0.821626	0.247447	0.0682815	2.05368	0.41458	0.183226
Slackia_isoflavoniconvertens	IBS-D vs. IBS-C	1.59036	1.3417	1.18534	0.241487	0.102103	0.00238933	0.0108927	0.388776	0.00925385	0.0305735
Slackia_isoflavoniconvertens	IBS-C vs. Controls	-1.56908	1.41568	-1.10836	0.27301	0.102103	0.00238933	0.0108927	0.388776	0.00925385	0.0305735
Slackia_isoflavoniconvertens	IBS-D vs. Controls	0.0212851	1.24688	0.0170707	0.986448	0.102103	0.00238933	0.0108927	0.388776	0.00925385	0.0305735
Eubacterium_ramulus	IBS-D vs. Controls	-3.57253	1.94117	-1.84041	0.0716472	0.188448	0.0340133	0.0217192	0.393185	0.0662508	0.0409307
Eubacterium_ramulus	IBS-C vs. Controls	-2.36996	2.20395	-1.07532	0.287392	0.188448	0.0340133	0.0217192	0.393185	0.0662508	0.0409307
Eubacterium_ramulus	IBS-D vs. IBS-C	-1.20257	2.08877	-0.575731	0.567379	0.188448	0.0340133	0.0217192	0.393185	0.0662508	0.0409307
Firmicutes_bacterium_CAG_110	IBS-D vs. Controls	-2.49478	1.69382	-1.47288	0.147052	0.273135	0.0303407	0.0371427	0.519456	0.0961355	0.110049
Firmicutes_bacterium_CAG_110	IBS-D vs. IBS-C	1.4189	1.82262	0.778497	0.439945	0.273135	0.0303407	0.0371427	0.519456	0.0961355	0.110049
Bifidobacterium_adolescentis	IBS-D vs. Controls	-4.37464	2.32417	-1.88224	0.0656302	2.7442	0.722641	0.420467	6.0357	1.10655	0.972496
Bifidobacterium_adolescentis	IBS-C vs. Controls	-3.32834	2.63881	-1.2613	0.213052	2.7442	0.722641	0.420467	6.0357	1.10655	0.972496
Bifidobacterium_adolescentis	IBS-D vs. IBS-C	-1.0463	2.50091	-0.418367	0.67747	2.7442	0.722641	0.420467	6.0357	1.10655	0.972496
Methanobrevibacter_smithii	IBS-D vs. Controls	-1.42812	1.66721	-0.856594	0.395756	0.324906	0.0396787	0.0507161	0.613558	0.0680077	0.154636
Methanobrevibacter_smithii	IBS-C vs. Controls	-1.49081	1.8929	-0.787577	0.434662	0.324906	0.0396787	0.0507161	0.613558	0.0680077	0.154636
Methanobrevibacter_smithii	IBS-D vs. IBS-C	0.0626902	1.79398	0.0349447	0.972263	0.324906	0.0396787	0.0507161	0.613558	0.0680077	0.154636
Bacteroides_plebeius	IBS-C vs. Controls	-0.616745	1.39785	-0.441209	0.660964	0.0350129	0.381344	0.00798615	0.104414	1.47694	0.0407216
Bacteroides_plebeius	IBS-D vs. Controls	-0.484648	1.23118	-0.393645	0.695517	0.0350129	0.381344	0.00798615	0.104414	1.47694	0.0407216
Bacteroides_plebeius	IBS-D vs. IBS-C	0.132097	1.3248	0.0997111	0.920972	0.0350129	0.381344	0.00798615	0.104414	1.47694	0.0407216
Alistipes_shahii	IBS-D vs. IBS-C	-2.6221	1.90589	-1.37579	0.175019	0.448822	0.398593	0.108197	0.813391	0.647354	0.224053
Alistipes_shahii	IBS-D vs. Controls	-1.30194	1.7712	-0.735057	0.465739	0.448822	0.398593	0.108197	0.813391	0.647354	0.224053
Alistipes_shahii	IBS-C vs. Controls	1.32016	2.01098	0.656476	0.514528	0.448822	0.398593	0.108197	0.813391	0.647354	0.224053
Ruminococcus_lactaris	IBS-D vs. IBS-C	-3.03267	2.41309	-1.25676	0.214681	0.614595	0.692711	0.158743	1.77702	1.6908	0.393885
Ruminococcus_lactaris	IBS-D vs. Controls	-2.35208	2.24256	-1.04884	0.299297	0.614595	0.692711	0.158743	1.77702	1.6908	0.393885
Ruminococcus_lactaris	IBS-C vs. Controls	0.680589	2.54615	0.267301	0.790337	0.614595	0.692711	0.158743	1.77702	1.6908	0.393885
Anaerotruncus_colihominis	IBS-C vs. Controls	2.94261	2.06457	1.42529	0.160287	0.180397	0.0575293	0.0466962	0.537104	0.089574	0.106111
Anaerotruncus_colihominis	IBS-D vs. IBS-C	-2.51016	1.95668	-1.28287	0.205453	0.180397	0.0575293	0.0466962	0.537104	0.089574	0.106111
Anaerotruncus_colihominis	IBS-D vs. Controls	0.432447	1.81841	0.237817	0.812995	0.180397	0.0575293	0.0466962	0.537104	0.089574	0.106111
Ruminococcus_bicirculans	IBS-D vs. IBS-C	2.0831	2.29441	0.907903	0.368285	1.24323	0.808383	0.348373	2.72466	1.9895	0.745337
Ruminococcus_bicirculans	IBS-C vs. Controls	-1.7583	2.42093	-0.726293	0.471045	1.24323	0.808383	0.348373	2.72466	1.9895	0.745337
Ruminococcus_bicirculans	IBS-D vs. Controls	0.324799	2.13227	0.152325	0.879543	1.24323	0.808383	0.348373	2.72466	1.9895	0.745337
Ruminococcus_torques	IBS-C vs. Controls	-2.98797	1.82917	-1.63351	0.108644	3.29905	0.755081	0.971407	5.87898	1.5699	1.68303
Ruminococcus_torques	IBS-D vs. IBS-C	-0.340187	1.73358	-0.196234	0.845223	3.29905	0.755081	0.971407	5.87898	1.5699	1.68303
Dialister_invisus	IBS-D vs. Controls	-3.20223	2.00964	-1.59343	0.117366	0.220459	0.347079	0.0748215	0.503573	1.06164	0.1889
Dialister_invisus	IBS-D vs. IBS-C	-3.15411	2.16246	-1.45858	0.150935	0.220459	0.347079	0.0748215	0.503573	1.06164	0.1889
Dialister_invisus	IBS-C vs. Controls	-0.0481232	2.2817	-0.021091	0.983257	0.220459	0.347079	0.0748215	0.503573	1.06164	0.1889
Roseburia_faecis	IBS-D vs. Controls	-2.9062	2.10259	-1.3822	0.173054	0.93726	2.85993	0.318347	1.41548	4.5356	1.16283
Roseburia_faecis	IBS-D vs. IBS-C	-2.19998	2.26247	-0.972379	0.335543	0.93726	2.85993	0.318347	1.41548	4.5356	1.16283
Roseburia_faecis	IBS-C vs. Controls	-0.706217	2.38722	-0.295832	0.768584	0.93726	2.85993	0.318347	1.41548	4.5356	1.16283
Ruminococcaceae_bacterium_D5	IBS-D vs. IBS-C	2.19192	1.52457	1.43773	0.15674	0.110437	0.001532	0.04268	0.334469	0.00593341	0.150888
Ruminococcaceae_bacterium_D5	IBS-C vs. Controls	-2.24948	1.60863	-1.39838	0.168171	0.110437	0.001532	0.04268	0.334469	0.00593341	0.150888
Ruminococcaceae_bacterium_D5	IBS-D vs. Controls	-0.0575623	1.41683	-0.0406276	0.967755	0.110437	0.001532	0.04268	0.334469	0.00593341	0.150888
Collinsella_aerofaciens	IBS-C vs. Controls	-2.26061	1.88215	-1.20108	0.23538	3.16918	0.992173	1.28817	5.8594	1.18713	2.13268
Collinsella_aerofaciens	IBS-D vs. IBS-C	1.80635	1.78379	1.01265	0.316105	3.16918	0.992173	1.28817	5.8594	1.18713	2.13268
Collinsella_aerofaciens	IBS-D vs. Controls	-0.45426	1.65774	-0.274024	0.785195	3.16918	0.992173	1.28817	5.8594	1.18713	2.13268
Firmicutes_bacterium_CAG_83	IBS-C vs. Controls	-1.59469	1.84058	-0.866407	0.390406	1.0458	0.134906	0.550672	3.0477	0.185137	1.84508
Firmicutes_bacterium_CAG_94	IBS-D vs. IBS-C	-0.997237	1.43011	-0.697316	0.488835	0.0408224	0.120962	0.0298111	0.165753	0.451929	0.144271
Firmicutes_bacterium_CAG_94	IBS-C vs. Controls	0.903493	1.50897	0.59875	0.552043	0.0408224	0.120962	0.0298111	0.165753	0.451929	0.144271
Firmicutes_bacterium_CAG_94	IBS-D vs. Controls	-0.0937441	1.32904	-0.070535	0.944049	0.0408224	0.120962	0.0298111	0.165753	0.451929	0.144271
Oscillibacter_sp_57_20	IBS-D vs. IBS-C	-3.05128	2.0417	-1.49448	0.141334	0.210802	0.598239	0.19144	0.254067	0.797527	0.472406
Oscillibacter_sp_57_20	IBS-D vs. Controls	-2.31432	1.89741	-1.21972	0.228292	0.210802	0.598239	0.19144	0.254067	0.797527	0.472406
Oscillibacter_sp_57_20	IBS-C vs. Controls	0.736962	2.15428	0.342093	0.733715	0.210802	0.598239	0.19144	0.254067	0.797527	0.472406
Eubacterium_rectale	IBS-D vs. Controls	0.741102	1.22505	0.604954	0.547946	2.55268	0.659797	2.51223	5.28937	0.638399	3.74308
Eubacterium_rectale	IBS-D vs. IBS-C	0.753563	1.31821	0.571656	0.570116	2.55268	0.659797	2.51223	5.28937	0.638399	3.74308
Eubacterium_rectale	IBS-C vs. Controls	-0.0124614	1.3909	-0.00895927	0.992887	2.55268	0.659797	2.51223	5.28937	0.638399	3.74308
Paraprevotella_xylaniphila	IBS-D vs. IBS-C	1.16913	1.55622	0.75126	0.456018	0.0250835	0.148841	0.0386169	0.102519	0.392864	0.0926717
Paraprevotella_xylaniphila	IBS-D vs. Controls	1.04376	1.44625	0.721701	0.47384	0.0250835	0.148841	0.0386169	0.102519	0.392864	0.0926717
Paraprevotella_xylaniphila	IBS-C vs. Controls	-0.12537	1.64204	-0.0763502	0.939445	0.0250835	0.148841	0.0386169	0.102519	0.392864	0.0926717
Intestinimonas_butyriciproducens	IBS-C vs. Controls	1.89408	1.95942	0.966657	0.338368	0.0453241	0.284479	0.0784585	0.112105	0.687844	0.1569
Intestinimonas_butyriciproducens	IBS-D vs. IBS-C	-1.51437	1.85702	-0.815487	0.418661	0.0453241	0.284479	0.0784585	0.112105	0.687844	0.1569
Intestinimonas_butyriciproducens	IBS-D vs. Controls	0.379708	1.72579	0.220021	0.826751	0.0453241	0.284479	0.0784585	0.112105	0.687844	0.1569
Prevotella_copri	IBS-D vs. IBS-C	2.84116	2.16904	1.30987	0.196227	2.03673	8.40135	3.98579	5.02711	19.9322	12.8167
Prevotella_copri	IBS-D vs. Controls	-1.76671	2.01576	-0.876446	0.384979	2.03673	8.40135	3.98579	5.02711	19.9322	12.8167
Ruminococcus_gnavus	IBS-D vs. IBS-C	2.36323	1.81308	1.30343	0.198397	0.336011	0.0540187	0.675381	0.567761	0.118424	1.16675
Ruminococcus_gnavus	IBS-D vs. Controls	1.79673	1.68495	1.06634	0.291392	0.336011	0.0540187	0.675381	0.567761	0.118424	1.16675
Ruminococcus_gnavus	IBS-C vs. Controls	-0.566494	1.91305	-0.296121	0.768364	0.336011	0.0540187	0.675381	0.567761	0.118424	1.16675
Bacteroides_salyersiae	IBS-C vs. Controls	3.78297	2.14414	1.76433	0.0837843	0.0560065	0.481877	0.117422	0.152771	1.04085	0.376912
Bacteroides_salyersiae	IBS-D vs. IBS-C	-3.08658	2.03208	-1.51892	0.13508	0.0560065	0.481877	0.117422	0.152771	1.04085	0.376912
Bacteroides_salyersiae	IBS-D vs. Controls	0.696389	1.88848	0.368756	0.713866	0.0560065	0.481877	0.117422	0.152771	1.04085	0.376912
Butyricimonas_virosa	IBS-D vs. IBS-C	-2.1165	1.96739	-1.07579	0.287184	0.00530118	0.10069	0.0114958	0.009008	0.24159	0.0253923
Butyricimonas_virosa	IBS-C vs. Controls	2.12394	2.07587	1.02315	0.31116	0.00530118	0.10069	0.0114958	0.009008	0.24159	0.0253923
Butyricimonas_virosa	IBS-D vs. Controls	0.00743428	1.82836	0.0040661	0.996772	0.00530118	0.10069	0.0114958	0.009008	0.24159	0.0253923
Clostridium_bolteae	IBS-D vs. Controls	2.89433	1.85042	1.56415	0.124091	0.0597741	0.180577	0.132049	0.152198	0.610781	0.335262
Clostridium_bolteae	IBS-C vs. Controls	2.61996	2.10092	1.24705	0.218188	0.0597741	0.180577	0.132049	0.152198	0.610781	0.335262
Clostridium_bolteae	IBS-D vs. IBS-C	0.274368	1.99113	0.137795	0.890956	0.0597741	0.180577	0.132049	0.152198	0.610781	0.335262
Roseburia_inulinivorans	IBS-C vs. Controls	2.23728	2.22052	1.00755	0.318524	0.246538	0.360458	0.84992	0.4048	0.457129	2.4368
Roseburia_inulinivorans	IBS-D vs. IBS-C	-1.44112	2.10448	-0.684789	0.496639	0.246538	0.360458	0.84992	0.4048	0.457129	2.4368
Roseburia_inulinivorans	IBS-D vs. Controls	0.796152	1.95576	0.407081	0.685686	0.246538	0.360458	0.84992	0.4048	0.457129	2.4368
Asaccharobacter_celatus	IBS-D vs. IBS-C	-0.749608	1.76124	-0.425615	0.672215	0.0477935	0.1658	0.172623	0.0586247	0.1985	0.305147
Asaccharobacter_celatus	IBS-C vs. Controls	0.609319	1.85835	0.327881	0.744371	0.0477935	0.1658	0.172623	0.0586247	0.1985	0.305147
Asaccharobacter_celatus	IBS-D vs. Controls	-0.140289	1.63677	-0.0857109	0.932039	0.0477935	0.1658	0.172623	0.0586247	0.1985	0.305147
Blautia_wexlerae	IBS-C vs. Controls	1.74125	1.04153	1.67182	0.100807	0.204959	0.337283	0.81578	0.348397	0.421039	2.30734
Blautia_wexlerae	IBS-D vs. IBS-C	-1.0747	0.987098	-1.08874	0.281487	0.204959	0.337283	0.81578	0.348397	0.421039	2.30734
Blautia_wexlerae	IBS-D vs. Controls	0.666554	0.917342	0.726614	0.470851	0.204959	0.337283	0.81578	0.348397	0.421039	2.30734
Akkermansia_muciniphila	IBS-D vs. IBS-C	-2.83552	2.07037	-1.36957	0.17694	0.293706	1.89026	1.24135	1.02202	3.13757	2.6756
Akkermansia_muciniphila	IBS-D vs. Controls	2.07679	1.92406	1.07938	0.285599	0.293706	1.89026	1.24135	1.02202	3.13757	2.6756
Eubacterium_sp_CAG_251	IBS-D vs. IBS-C	2.16845	1.41487	1.53261	0.131675	0.0442118	0	0.214694	0.18229	0	0.574558
Eubacterium_sp_CAG_251	IBS-D vs. Controls	1.62	1.31489	1.23204	0.223696	0.0442118	0	0.214694	0.18229	0	0.574558
Eubacterium_sp_CAG_251	IBS-C vs. Controls	-0.548452	1.49289	-0.367376	0.714889	0.0442118	0	0.214694	0.18229	0	0.574558
Acidaminococcus_intestini	IBS-C vs. Controls	1.53912	2.1253	0.724189	0.472325	0.0501365	0.430497	0.251812	0.148936	1.4187	0.948559
Acidaminococcus_intestini	IBS-D vs. IBS-C	-1.2561	2.01423	-0.62361	0.535718	0.0501365	0.430497	0.251812	0.148936	1.4187	0.948559
Acidaminococcus_intestini	IBS-D vs. Controls	0.283022	1.87189	0.151196	0.88043	0.0501365	0.430497	0.251812	0.148936	1.4187	0.948559
Lachnospira_pectinoschiza	IBS-C vs. Controls	3.15173	2.35327	1.3393	0.18653	0.0268565	0.158247	0.145363	0.0430141	0.240839	0.336632
Lachnospira_pectinoschiza	IBS-D vs. IBS-C	-1.84702	2.23029	-0.828152	0.41152	0.0268565	0.158247	0.145363	0.0430141	0.240839	0.336632
Lachnospira_pectinoschiza	IBS-D vs. Controls	1.30471	2.07268	0.62948	0.531901	0.0268565	0.158247	0.145363	0.0430141	0.240839	0.336632
Lawsonibacter_asaccharolyticus	IBS-C vs. Controls	3.25454	1.88341	1.72801	0.0901596	0.0170406	0.125324	0.0947912	0.0316352	0.173152	0.238202
Lawsonibacter_asaccharolyticus	IBS-D vs. IBS-C	-1.84575	1.78499	-1.03404	0.306091	0.0170406	0.125324	0.0947912	0.0316352	0.173152	0.238202
Lawsonibacter_asaccharolyticus	IBS-D vs. Controls	1.40879	1.65884	0.849261	0.399784	0.0170406	0.125324	0.0947912	0.0316352	0.173152	0.238202
Alistipes_inops	IBS-D vs. Controls	0.501189	1.50709	0.332553	0.740862	0.0422365	0.812103	0.243149	0.17379	3.14359	1.22338
Alistipes_inops	IBS-C vs. Controls	0.458913	1.71112	0.268195	0.789653	0.0422365	0.812103	0.243149	0.17379	3.14359	1.22338
Alistipes_inops	IBS-D vs. IBS-C	0.0422758	1.62169	0.0260689	0.979306	0.0422365	0.812103	0.243149	0.17379	3.14359	1.22338
Blautia_sp_CAG_257	IBS-D vs. IBS-C	2.69505	1.93618	1.39194	0.170102	0.01633	0.0429253	0.120842	0.0344806	0.121542	0.219538
Blautia_sp_CAG_257	IBS-C vs. Controls	1.33352	2.04294	0.652743	0.516912	0.01633	0.0429253	0.120842	0.0344806	0.121542	0.219538
Eubacterium_siraeum	IBS-C vs. Controls	0.921512	2.28174	0.403863	0.688035	0.222842	0.990499	1.71129	0.491692	2.10231	5.99226
Eubacterium_siraeum	IBS-D vs. IBS-C	-0.743632	2.1625	-0.343876	0.732381	0.222842	0.990499	1.71129	0.491692	2.10231	5.99226
Eubacterium_siraeum	IBS-D vs. Controls	0.17788	2.00968	0.0885116	0.929824	0.222842	0.990499	1.71129	0.491692	2.10231	5.99226
Phascolarctobacterium_succinatutens	IBS-D vs. Controls	1.81213	1.54381	1.1738	0.246035	0.0310329	0.0306847	0.383458	0.127952	0.0832908	0.951643
Phascolarctobacterium_succinatutens	IBS-D vs. IBS-C	1.52306	1.6612	0.916841	0.363627	0.0310329	0.0306847	0.383458	0.127952	0.0832908	0.951643
Phascolarctobacterium_succinatutens	IBS-C vs. Controls	0.289068	1.7528	0.164918	0.869674	0.0310329	0.0306847	0.383458	0.127952	0.0832908	0.951643
Escherichia_coli	IBS-D vs. Controls	2.59672	2.10079	1.23607	0.222208	0.130035	2.32128	1.66566	0.206161	4.73954	4.27697
Escherichia_coli	IBS-C vs. Controls	2.15941	2.38519	0.905341	0.369627	0.130035	2.32128	1.66566	0.206161	4.73954	4.27697
Escherichia_coli	IBS-D vs. IBS-C	0.437314	2.26054	0.193455	0.847386	0.130035	2.32128	1.66566	0.206161	4.73954	4.27697
Dorea_sp_CAG_317	IBS-C vs. Controls	-0.99295	1.81424	-0.547308	0.586602	0.00780412	0.00648133	0.132424	0.0248559	0.0251021	0.305847
Clostridium_sp_CAG_58	IBS-D vs. IBS-C	-1.91325	1.85923	-1.02906	0.308406	0.0125882	0.173792	0.25346	0.0223387	0.200682	0.545794
Bacteroides_eggerthii	IBS-D vs. Controls	3.96414	2.07804	1.90763	0.0621902	0.100934	1.85955	2.257	0.406676	4.64343	6.31074
Bacteroides_eggerthii	IBS-D vs. IBS-C	2.78953	2.23605	1.24752	0.218018	0.100934	1.85955	2.257	0.406676	4.64343	6.31074
Bacteroides_eggerthii	IBS-C vs. Controls	1.17461	2.35935	0.497852	0.620771	0.100934	1.85955	2.257	0.406676	4.64343	6.31074
Bifidobacterium_pseudocatenulatum	IBS-C vs. Controls	-1.65597	2.1075	-0.785752	0.435721	0.0637371	0.0407807	1.50962	0.167421	0.154205	6.70632
Clostridium_sp_CAG_299	IBS-D vs. Controls	3.15592	1.60143	1.97068	0.0543092	0.00366	0.00512533	0.108198	0.0150906	0.0107475	0.331053
Clostridium_sp_CAG_299	IBS-C vs. Controls	1.82108	1.81823	1.00157	0.321374	0.00366	0.00512533	0.108198	0.0150906	0.0107475	0.331053
Clostridium_sp_CAG_299	IBS-D vs. IBS-C	1.33483	1.72321	0.774621	0.442211	0.00366	0.00512533	0.108198	0.0150906	0.0107475	0.331053
Proteobacteria_bacterium_CAG_139	IBS-D vs. IBS-C	3.09594	1.99096	1.555	0.126254	0.0195459	0.364015	0.634781	0.0359963	0.809801	1.51193
Proteobacteria_bacterium_CAG_139	IBS-C vs. Controls	2.00354	2.10075	0.953728	0.34481	0.0195459	0.364015	0.634781	0.0359963	0.809801	1.51193
Alistipes_onderdonkii	IBS-D vs. IBS-C	-1.58808	1.70857	-0.929476	0.357108	0.00275529	0.397968	0.14297	0.00612107	1.06991	0.727451
Alistipes_onderdonkii	IBS-D vs. Controls	-1.03936	1.58783	-0.65458	0.515738	0.00275529	0.397968	0.14297	0.00612107	1.06991	0.727451
Alistipes_onderdonkii	IBS-C vs. Controls	0.548714	1.80278	0.304371	0.762109	0.00275529	0.397968	0.14297	0.00612107	1.06991	0.727451
Bacteroides_cellulosilyticus	IBS-D vs. Controls	3.0424	2.18627	1.39159	0.170206	0.0193347	0.253123	1.16773	0.0420992	0.568761	4.23168
Bacteroides_cellulosilyticus	IBS-C vs. Controls	2.71321	2.48224	1.09305	0.279611	0.0193347	0.253123	1.16773	0.0420992	0.568761	4.23168
Bacteroides_cellulosilyticus	IBS-D vs. IBS-C	0.329192	2.35252	0.139931	0.889276	0.0193347	0.253123	1.16773	0.0420992	0.568761	4.23168
Bacteroides_phage_B124_14	IBS-D vs. Controls	0.43766	0.665227	0.657911	0.513613	0.000105882	0.00235	0.185479	0.000436564	0.00910151	0.94576
Bacteroides_phage_B124_14	IBS-D vs. IBS-C	0.357916	0.715811	0.500014	0.619259	0.000105882	0.00235	0.185479	0.000436564	0.00910151	0.94576
Bacteroides_phage_B124_14	IBS-C vs. Controls	0.0797441	0.755282	0.105582	0.916337	0.000105882	0.00235	0.185479	0.000436564	0.00910151	0.94576
Prevotella_sp_CAG_1031	IBS-D vs. IBS-C	-1.43051	1.30457	-1.09654	0.278096	0.00048647	0.000416667	0.915615	0.0013872	0.00104736	4.66828
Prevotella_sp_CAG_1031	IBS-C vs. Controls	1.3631	1.37651	0.990262	0.326814	0.00048647	0.000416667	0.915615	0.0013872	0.00104736	4.66828
Prevotella_sp_CAG_1031	IBS-D vs. Controls	-0.067411	1.21238	-0.0556021	0.95588	0.00048647	0.000416667	0.915615	0.0013872	0.00104736	4.66828
Bacteroides_faecis_CAG_32	IBS-D vs. IBS-C	2.11248	1.23013	1.71728	0.0921163	2.58824e-05	0.00021	0.13696	0.000106716	0.000813327	0.509187
Bacteroides_faecis_CAG_32	IBS-D vs. Controls	1.56484	1.1432	1.36882	0.177173	2.58824e-05	0.00021	0.13696	0.000106716	0.000813327	0.509187
Bacteroides_faecis_CAG_32	IBS-C vs. Controls	-0.547642	1.29796	-0.421925	0.674888	2.58824e-05	0.00021	0.13696	0.000106716	0.000813327	0.509187

## Sheet: TableS3
SCFA	Species	Projections	Cohort
Total.SCFA	Bacteroides_plebeius	1.97429	All
Total.SCFA	Prevotella_sp_CAG_1031	1.91992	All
Total.SCFA	Bifidobacterium_pseudocatenulatum	1.61005	All
Total.SCFA	Bacteroides_sp_CAG_443	1.19238	All
Total.SCFA	Bacteroides_faecis_CAG_32	1.0975	All
Total.SCFA	Dialister_sp_CAG_357	-1.07886	All
Total.SCFA	Oscillibacter_sp_CAG_241	-0.904872	All
Total.SCFA	Paraprevotella_xylaniphila	0.887721	All
Total.SCFA	Alistipes_inops	0.854925	All
Total.SCFA	Prevotella_stercorea	-0.788094	All
Total.SCFA	Alistipes_indistinctus	-0.773845	All
Total.SCFA	Bifidobacterium_longum	0.746543	All
Total.SCFA	Bacteroides_finegoldii	0.729229	All
Total.SCFA	Proteobacteria_bacterium_CAG_139	0.672117	All
Total.SCFA	Clostridium_sp_CAG_299	0.670904	All
Total.SCFA	Asaccharobacter_celatus	0.66461	All
Total.SCFA	Adlercreutzia_equolifaciens	0.635242	All
Total.SCFA	Bacteroides_cellulosilyticus	0.591417	All
Total.SCFA	Ruminococcus_lactaris	0.551112	All
Total.SCFA	Dorea_sp_CAG_317	-0.546269	All
Total.SCFA	Ruminococcus_bicirculans	-0.530055	All
Total.SCFA	Clostridium_sp_CAG_58	0.52477	All
Total.SCFA	Bacteroides_faecis_CAG_32	1.95108	HV
Total.SCFA	Akkermansia_muciniphila	-1.42988	HV
Total.SCFA	Bacteroides_dorei	-1.29942	HV
Total.SCFA	Monoglobus_pectinilyticus	-1.28553	HV
Total.SCFA	Ruminococcus_lactaris	1.19687	HV
Total.SCFA	Bacteroides_finegoldii	1.14888	HV
Total.SCFA	Bifidobacterium_pseudocatenulatum	1.09896	HV
Total.SCFA	Dialister_sp_CAG_357	-1.05006	HV
Total.SCFA	Phascolarctobacterium_faecium	0.983668	HV
Total.SCFA	Eubacterium_sp_CAG_251	0.899485	HV
Total.SCFA	Clostridium_sp_CAG_299	-0.875372	HV
Total.SCFA	Bifidobacterium_longum	0.865548	HV
Total.SCFA	Roseburia_intestinalis	0.80622	HV
Total.SCFA	Intestinimonas_butyriciproducens	-0.766444	HV
Total.SCFA	Streptococcus_salivarius	-0.71962	HV
Total.SCFA	Firmicutes_bacterium_CAG_94	-0.69572	HV
Total.SCFA	Blautia_sp_CAG_257	-0.688793	HV
Total.SCFA	Acidaminococcus_intestini	-0.670327	HV
Total.SCFA	Eubacterium_siraeum	-0.659104	HV
Total.SCFA	Agathobaculum_butyriciproducens	0.635128	HV
Total.SCFA	Bacteroides_faecis	-0.628982	HV
Total.SCFA	Eubacterium_rectale	-0.602091	HV
Total.SCFA	Parabacteroides_distasonis	0.57648	HV
Total.SCFA	Ruminococcus_bromii	-0.569599	HV
Total.SCFA	Lawsonibacter_asaccharolyticus	-0.542141	HV
Total.SCFA	Collinsella_stercoris	-0.520257	HV
Total.SCFA	Clostridium_sp_CAG_58	0.512883	HV
Total.SCFA	Alistipes_indistinctus	-0.511678	HV
Total.SCFA	Eubacterium_sp_CAG_180	-0.506081	HV
Total.SCFA	Dorea_sp_CAG_317	-0.504509	HV
Total.SCFA	Bacteroides_plebeius	1.97611	IBSC
Total.SCFA	Bacteroides_phage_B124_14	1.97611	IBSC
Total.SCFA	Firmicutes_bacterium_CAG_110	1.5734	IBSC
Total.SCFA	Bacteroides_finegoldii	1.47061	IBSC
Total.SCFA	Proteobacteria_bacterium_CAG_139	1.21232	IBSC
Total.SCFA	Bacteroides_thetaiotaomicron	1.19968	IBSC
Total.SCFA	Dorea_sp_CAG_317	-1.15392	IBSC
Total.SCFA	Alistipes_inops	1.07716	IBSC
Total.SCFA	Phascolarctobacterium_succinatutens	1.05348	IBSC
Total.SCFA	Bacteroides_faecis_CAG_32	1.03809	IBSC
Total.SCFA	Slackia_isoflavoniconvertens	1.03809	IBSC
Total.SCFA	Bacteroides_sp_CAG_443	1.03809	IBSC
Total.SCFA	Paraprevotella_xylaniphila	0.857812	IBSC
Total.SCFA	Ruminococcus_torques	0.848976	IBSC
Total.SCFA	Ruminococcaceae_bacterium_D5	-0.805643	IBSC
Total.SCFA	Prevotella_stercorea	-0.805643	IBSC
Total.SCFA	Bifidobacterium_pseudocatenulatum	-0.795923	IBSC
Total.SCFA	Bacteroides_eggerthii	0.765186	IBSC
Total.SCFA	Bacteroides_dorei	-0.737081	IBSC
Total.SCFA	Alistipes_finegoldii	-0.728559	IBSC
Total.SCFA	Adlercreutzia_equolifaciens	0.714441	IBSC
Total.SCFA	Coprococcus_eutactus	0.691911	IBSC
Total.SCFA	Asaccharobacter_celatus	0.655999	IBSC
Total.SCFA	Roseburia_hominis	0.616202	IBSC
Total.SCFA	Ruminococcus_lactaris	0.591104	IBSC
Total.SCFA	Coprococcus_comes	0.576479	IBSC
Total.SCFA	Streptococcus_salivarius	0.56678	IBSC
Total.SCFA	Eubacterium_ramulus	0.558436	IBSC
Total.SCFA	Dorea_longicatena	0.515121	IBSC
Total.SCFA	Prevotella_copri	0.513403	IBSC
Total.SCFA	Alistipes_sp_An31A	1.74037	IBSD
Total.SCFA	Prevotella_sp_CAG_1031	1.74019	IBSD
Total.SCFA	Ruminococcaceae_bacterium_D5	-1.50207	IBSD
Total.SCFA	Bifidobacterium_pseudocatenulatum	1.48942	IBSD
Total.SCFA	Dialister_sp_CAG_357	1.47395	IBSD
Total.SCFA	Alistipes_onderdonkii	1.34224	IBSD
Total.SCFA	Oscillibacter_sp_CAG_241	-1.33271	IBSD
Total.SCFA	Alistipes_indistinctus	-1.24804	IBSD
Total.SCFA	Bacteroides_faecis	1.12418	IBSD
Total.SCFA	Bifidobacterium_adolescentis	-1.10777	IBSD
Total.SCFA	Ruminococcus_torques	1.00735	IBSD
Total.SCFA	Clostridium_leptum	-0.99525	IBSD
Total.SCFA	Bacteroides_faecis_CAG_32	0.972958	IBSD
Total.SCFA	Bifidobacterium_longum	0.948317	IBSD
Total.SCFA	Lawsonibacter_asaccharolyticus	-0.902757	IBSD
Total.SCFA	Acidaminococcus_intestini	-0.828552	IBSD
Total.SCFA	Bacteroides_cellulosilyticus	0.773362	IBSD
Total.SCFA	Roseburia_inulinivorans	-0.745805	IBSD
Total.SCFA	Slackia_isoflavoniconvertens	-0.740684	IBSD
Total.SCFA	Ruthenibacterium_lactatiformans	-0.727509	IBSD
Total.SCFA	Clostridium_sp_CAG_58	0.716055	IBSD
Total.SCFA	Coprococcus_comes	0.687474	IBSD
Total.SCFA	Dorea_formicigenerans	-0.685181	IBSD
Total.SCFA	Roseburia_faecis	-0.684526	IBSD
Total.SCFA	Eubacterium_ramulus	0.673506	IBSD
Total.SCFA	Streptococcus_salivarius	0.661418	IBSD
Total.SCFA	Phascolarctobacterium_succinatutens	-0.643274	IBSD
Total.SCFA	Clostridium_sp_CAG_299	0.63162	IBSD
Total.SCFA	Adlercreutzia_equolifaciens	0.627349	IBSD
Total.SCFA	Eubacterium_sp_CAG_251	-0.621617	IBSD
Total.SCFA	Asaccharobacter_celatus	0.612016	IBSD
Total.SCFA	Agathobaculum_butyriciproducens	0.608188	IBSD
Total.SCFA	Dorea_sp_CAG_317	-0.602862	IBSD
Total.SCFA	Clostridium_bolteae	0.577957	IBSD
Total.SCFA	Dialister_invisus	-0.556725	IBSD
Total.SCFA	Collinsella_stercoris	-0.55082	IBSD
Total.SCFA	Bilophila_wadsworthia	0.549122	IBSD
Total.SCFA	Anaerostipes_hadrus	0.523818	IBSD

## Sheet: TableS4
SCFA	Species	Angle	Projections	Cohort
Acetic.Acid	Bacteroides_plebeius	152.432	-1.55106	IBS-D
Acetic.Acid	Firmicutes_bacterium_CAG_110	174.355	-1.40735	IBS-D
Acetic.Acid	Roseburia_hominis	173.095	-1.05997	IBS-D
Acetic.Acid	Oscillibacter_sp_57_20	171.49	-1.02911	IBS-D
Acetic.Acid	Bifidobacterium_adolescentis	174.542	-1.00496	IBS-D
Acetic.Acid	Clostridium_leptum	150.908	-1.00191	IBS-D
Acetic.Acid	Alistipes_shahii	175.174	-0.899879	IBS-D
Acetic.Acid	Roseburia_inulinivorans	176.386	-0.831834	IBS-D
Acetic.Acid	Acidaminococcus_intestini	167.219	-0.827357	IBS-D
Acetic.Acid	Eubacterium_sp_CAG_251	165.613	-0.580536	IBS-D
Acetic.Acid	Ruminococcus_bicirculans	151.157	-0.545185	IBS-D
Acetic.Acid	Bacteroides_intestinalis	153.75	-0.522104	IBS-D
Acetic.Acid	Bacteroides_cellulosilyticus	26.028	0.503278	IBS-D
Acetic.Acid	Asaccharobacter_celatus	17.2638	0.537669	IBS-D
Acetic.Acid	Clostridium_sp_CAG_299	2.2016	0.549282	IBS-D
Acetic.Acid	Bacteroides_eggerthii	29.3289	0.559897	IBS-D
Acetic.Acid	Ruminococcus_gnavus	29.9988	0.583196	IBS-D
Acetic.Acid	Clostridium_sp_CAG_58	9.91124	0.588646	IBS-D
Acetic.Acid	Adlercreutzia_equolifaciens	22.0515	0.596049	IBS-D
Acetic.Acid	Coprococcus_comes	6.70256	0.615784	IBS-D
Acetic.Acid	Bacteroides_faecis_CAG_32	10.2551	0.887556	IBS-D
Acetic.Acid	Bifidobacterium_longum	27.8877	1.03736	IBS-D
Acetic.Acid	Bacteroides_faecis	9.79398	1.05365	IBS-D
Acetic.Acid	Ruminococcus_torques	10.9726	1.11303	IBS-D
Acetic.Acid	Alistipes_onderdonkii	9.41843	1.29596	IBS-D
Acetic.Acid	Prevotella_sp_CAG_1031	7.60698	1.66028	IBS-D
Acetic.Acid	Alistipes_sp_An31A	7.60561	1.66042	IBS-D
Acetic.Acid	Bifidobacterium_pseudocatenulatum	25.5835	1.70567	IBS-D
Acetic.Acid	Dialister_sp_CAG_357	25.7137	1.73562	IBS-D
Acetic.to.Butyrate.ratio	Firmicutes_bacterium_CAG_94	150.108	-1.38252	IBS-D
Acetic.to.Butyrate.ratio	Escherichia_coli	163.716	-0.956362	IBS-D
Acetic.to.Butyrate.ratio	Dorea_sp_CAG_317	161.644	-0.739981	IBS-D
Acetic.to.Butyrate.ratio	Collinsella_stercoris	169.914	-0.705615	IBS-D
Acetic.to.Butyrate.ratio	Anaerotruncus_colihominis	177.03	-0.558559	IBS-D
Acetic.to.Butyrate.ratio	Bacteroides_phage_B124_14	159.234	-0.50557	IBS-D
Acetic.to.Butyrate.ratio	Eubacterium_ramulus	18.9999	0.646325	IBS-D
Acetic.to.Butyrate.ratio	Streptococcus_salivarius	24.5603	0.754909	IBS-D
Acetic.to.Butyrate.ratio	Paraprevotella_xylaniphila	8.09452	1.13012	IBS-D
Acetic.to.Butyrate.ratio	Firmicutes_bacterium_CAG_83	27.7639	2.28039	IBS-D
Acetic.to.Butyrate.ratio	Prevotella_sp_885	22.0001	3.50865	IBS-D
Butyric.Acid	Ruminococcaceae_bacterium_D5	155.312	-1.51797	IBS-D
Butyric.Acid	Firmicutes_bacterium_CAG_110	174.571	-1.40787	IBS-D
Butyric.Acid	Oscillibacter_sp_CAG_241	159.689	-1.37605	IBS-D
Butyric.Acid	Alistipes_indistinctus	156.513	-1.25018	IBS-D
Butyric.Acid	Eubacterium_sp_CAG_180	160.031	-1.20765	IBS-D
Butyric.Acid	Clostridium_leptum	161.982	-1.09033	IBS-D
Butyric.Acid	Roseburia_hominis	175.831	-1.06489	IBS-D
Butyric.Acid	Oscillibacter_sp_57_20	177.437	-1.03953	IBS-D
Butyric.Acid	Bifidobacterium_adolescentis	163.468	-0.967808	IBS-D
Butyric.Acid	Alistipes_shahii	173.753	-0.897718	IBS-D
Butyric.Acid	Lawsonibacter_asaccharolyticus	155.76	-0.854518	IBS-D
Butyric.Acid	Acidaminococcus_intestini	178.293	-0.848	IBS-D
Butyric.Acid	Roseburia_inulinivorans	165.312	-0.806256	IBS-D
Butyric.Acid	Dorea_formicigenerans	157.122	-0.744214	IBS-D
Butyric.Acid	Ruthenibacterium_lactatiformans	155.872	-0.739694	IBS-D
Butyric.Acid	Ruminococcus_bicirculans	162.231	-0.592702	IBS-D
Butyric.Acid	Eubacterium_sp_CAG_251	154.539	-0.541125	IBS-D
Butyric.Acid	Bacteroides_massiliensis	174.245	-0.519667	IBS-D
Butyric.Acid	Bacteroides_cellulosilyticus	14.9545	0.541112	IBS-D
Butyric.Acid	Clostridium_sp_CAG_299	8.87193	0.543111	IBS-D
Butyric.Acid	Clostridium_sp_CAG_58	20.9848	0.557931	IBS-D
Butyric.Acid	Coprococcus_comes	17.7761	0.59042	IBS-D
Butyric.Acid	Bacteroides_eggerthii	18.2554	0.609892	IBS-D
Butyric.Acid	Bacteroides_faecis_CAG_32	21.3287	0.840189	IBS-D
Butyric.Acid	Bacteroides_faecis	20.8675	0.9991	IBS-D
Butyric.Acid	Ruminococcus_torques	22.0461	1.05085	IBS-D
Butyric.Acid	Alistipes_onderdonkii	20.492	1.23054	IBS-D
Butyric.Acid	Prevotella_sp_CAG_1031	18.6805	1.58678	IBS-D
Butyric.Acid	Alistipes_sp_An31A	18.6791	1.58692	IBS-D
Propionic.Acid	Ruminococcaceae_bacterium_D5	171.487	-1.65228	IBS-D
Propionic.Acid	Firmicutes_bacterium_CAG_94	166.061	-1.5477	IBS-D
Propionic.Acid	Oscillibacter_sp_CAG_241	175.865	-1.46346	IBS-D
Propionic.Acid	Alistipes_indistinctus	172.689	-1.35203	IBS-D
Propionic.Acid	Firmicutes_bacterium_CAG_110	158.395	-1.31486	IBS-D
Propionic.Acid	Eubacterium_sp_CAG_180	176.207	-1.28209	IBS-D
Propionic.Acid	Clostridium_leptum	178.158	-1.14597	IBS-D
Propionic.Acid	Roseburia_hominis	159.656	-1.00111	IBS-D
Propionic.Acid	Oscillibacter_sp_57_20	161.261	-0.985409	IBS-D
Propionic.Acid	Lawsonibacter_asaccharolyticus	171.936	-0.927876	IBS-D
Propionic.Acid	Escherichia_coli	152.452	-0.883373	IBS-D
Propionic.Acid	Alistipes_shahii	157.577	-0.8348	IBS-D
Propionic.Acid	Acidaminococcus_intestini	165.531	-0.821469	IBS-D
Propionic.Acid	Ruthenibacterium_lactatiformans	172.048	-0.802708	IBS-D
Propionic.Acid	Dorea_formicigenerans	173.298	-0.802235	IBS-D
Propionic.Acid	Dorea_sp_CAG_317	154.525	-0.703847	IBS-D
Propionic.Acid	Ruminococcus_bicirculans	178.407	-0.622153	IBS-D
Propionic.Acid	Bacteroides_massiliensis	169.579	-0.513685	IBS-D
Propionic.Acid	Bacteroides_cellulosilyticus	1.22137	0.559955	IBS-D
Propionic.Acid	Eubacterium_ramulus	24.8313	0.62037	IBS-D
Propionic.Acid	Bacteroides_eggerthii	2.07952	0.641792	IBS-D
Propionic.Acid	Streptococcus_salivarius	19.2709	0.783498	IBS-D

## Sheet: TableS5
SCFA	Species	Angle	Projections	Cohort
Acetic.Acid	Adlercreutzia_equolifaciens	29.1937	0.662982	IBS-C
Acetic.Acid	Agathobaculum_butyriciproducens	26.0124	0.565073	IBS-C
Acetic.Acid	Alistipes_finegoldii	158.902	-0.704535	IBS-C
Acetic.Acid	Alistipes_onderdonkii	152.655	-0.672674	IBS-C
Acetic.Acid	Asaccharobacter_celatus	15.9366	0.811175	IBS-C
Acetic.Acid	Bacteroides_dorei	150.142	-0.713984	IBS-C
Acetic.Acid	Bacteroides_eggerthii	26.1673	0.895576	IBS-C
Acetic.Acid	Bacteroides_fragilis	29.3844	1.03566	IBS-C
Acetic.Acid	Clostridium_sp_CAG_299	18.2906	0.757793	IBS-C
Acetic.Acid	Coprococcus_comes	26.0703	0.825198	IBS-C
Acetic.Acid	Dorea_longicatena	25.9958	0.525723	IBS-C
Acetic.Acid	Dorea_sp_CAG_317	173.289	-0.793754	IBS-C
Acetic.Acid	Eubacterium_ramulus	7.64166	0.974873	IBS-C
Acetic.Acid	Firmicutes_bacterium_CAG_83	150.782	-0.546613	IBS-C
Acetic.Acid	Lachnospira_pectinoschiza	164.062	-0.74889	IBS-C
Acetic.Acid	Lawsonibacter_asaccharolyticus	2.83559	0.533003	IBS-C
Acetic.Acid	Prevotella_sp_CAG_1031	152.385	-0.724394	IBS-C
Acetic.Acid	Ruminococcus_torques	26.6019	1.11324	IBS-C
Acetic.Acid	Streptococcus_salivarius	8.27872	1.01249	IBS-C
Acetic.to.Butyrate.ratio	Acidaminococcus_intestini	18.9506	1.03587	IBS-C
Acetic.to.Butyrate.ratio	Bacteroides_faecis_CAG_32	161.642	-2.42322	IBS-C
Acetic.to.Butyrate.ratio	Bacteroides_sp_CAG_443	161.642	-2.42322	IBS-C
Acetic.to.Butyrate.ratio	Bacteroides_thetaiotaomicron	150.777	-0.897629	IBS-C
Acetic.to.Butyrate.ratio	Bilophila_wadsworthia	6.23716	0.575675	IBS-C
Acetic.to.Butyrate.ratio	Clostridium_leptum	6.02001	0.530915	IBS-C
Acetic.to.Butyrate.ratio	Firmicutes_bacterium_CAG_110	156.371	-1.28761	IBS-C
Acetic.to.Butyrate.ratio	Paraprevotella_xylaniphila	179.832	-1.8899	IBS-C
Acetic.to.Butyrate.ratio	Phascolarctobacterium_succinatutens	169.569	-1.41366	IBS-C
Acetic.to.Butyrate.ratio	Prevotella_copri	165.658	-1.52712	IBS-C
Acetic.to.Butyrate.ratio	Ruminococcus_bicirculans	18.7486	0.94801	IBS-C
Acetic.to.Butyrate.ratio	Slackia_isoflavoniconvertens	161.642	-2.42322	IBS-C
Butyric.Acid	Agathobaculum_butyriciproducens	28.2815	0.553712	IBS-C
Butyric.Acid	Alistipes_finegoldii	161.171	-0.714745	IBS-C
Butyric.Acid	Alistipes_onderdonkii	154.924	-0.685919	IBS-C
Butyric.Acid	Asaccharobacter_celatus	18.2057	0.801368	IBS-C
Butyric.Acid	Bacteroides_dorei	152.412	-0.729651	IBS-C
Butyric.Acid	Bacteroides_eggerthii	23.8983	0.912296	IBS-C
Butyric.Acid	Bacteroides_thetaiotaomicron	29.9364	0.891305	IBS-C
Butyric.Acid	Clostridium_sp_CAG_299	20.5597	0.747282	IBS-C
Butyric.Acid	Coprococcus_comes	28.3394	0.808566	IBS-C
Butyric.Acid	Dorea_longicatena	28.2649	0.515161	IBS-C
Butyric.Acid	Dorea_sp_CAG_317	175.558	-0.796829	IBS-C
Butyric.Acid	Eubacterium_ramulus	5.37258	0.979287	IBS-C
Butyric.Acid	Firmicutes_bacterium_CAG_83	153.051	-0.558289	IBS-C
Butyric.Acid	Lachnospira_pectinoschiza	166.331	-0.756771	IBS-C
Butyric.Acid	Lawsonibacter_asaccharolyticus	0.566516	0.53363	IBS-C
Butyric.Acid	Prevotella_sp_CAG_1031	154.654	-0.738829	IBS-C
Butyric.Acid	Ruminococcus_torques	28.8709	1.0903	IBS-C
Butyric.Acid	Streptococcus_salivarius	10.5478	1.00586	IBS-C
Propionic.Acid	Acidaminococcus_intestini	172.729	-1.08642	IBS-C
Propionic.Acid	Alistipes_finegoldii	151.349	-0.66269	IBS-C
Propionic.Acid	Alistipes_indistinctus	161.688	-0.523836	IBS-C
Propionic.Acid	Alistipes_onderdonkii	157.596	-0.700135	IBS-C
Propionic.Acid	Bacteroides_dorei	160.109	-0.774142	IBS-C
Propionic.Acid	Bacteroides_eggerthii	23.5815	0.914517	IBS-C
Propionic.Acid	Bacteroides_thetaiotaomicron	17.5434	0.980694	IBS-C
Propionic.Acid	Bilophila_wadsworthia	162.083	-0.55102	IBS-C
Propionic.Acid	Clostridium_leptum	174.341	-0.531257	IBS-C
Propionic.Acid	Firmicutes_bacterium_CAG_110	11.9491	1.37498	IBS-C
Propionic.Acid	Firmicutes_bacterium_CAG_83	159.47	-0.586521	IBS-C
Propionic.Acid	Paraprevotella_xylaniphila	11.8478	1.84965	IBS-C
Propionic.Acid	Phascolarctobacterium_succinatutens	1.24808	1.43708	IBS-C
Propionic.Acid	Prevotella_copri	26.021	1.41646	IBS-C
Propionic.Acid	Prevotella_sp_CAG_1031	157.867	-0.757282	IBS-C
Propionic.Acid	Ruminococcus_bicirculans	172.931	-0.993521	IBS-C

## Sheet: TableS6
SCFA	Species	Angle	Projections	Cohort
Acetic.Acid	Bacteroides_plebeius	169.398	-1.45598	Controls
Acetic.Acid	Dialister_sp_CAG_357	169.629	-1.31308	Controls
Acetic.Acid	Bacteroides_dorei	176.719	-1.14808	Controls
Acetic.Acid	Akkermansia_muciniphila	171.825	-1.1375	Controls
Acetic.Acid	Ruminococcus_lactaris	26.502	1.12271	Controls
Acetic.Acid	Monoglobus_pectinilyticus	171.192	-1.04612	Controls
Acetic.Acid	Bifidobacterium_bifidum	25.9075	0.885911	Controls
Acetic.Acid	Prevotella_sp_CAG_1031	12.3197	0.860425	Controls
Acetic.Acid	Roseburia_intestinalis	27.8854	0.82593	Controls
Acetic.Acid	Bifidobacterium_longum	0.244296	0.799907	Controls
Acetic.Acid	Bacteroides_massiliensis	1.8793	0.750534	Controls
Acetic.Acid	Clostridium_leptum	163.365	-0.745427	Controls
Acetic.Acid	Streptococcus_salivarius	172.948	-0.743358	Controls
Acetic.Acid	Bacteroides_finegoldii	8.92154	0.730113	Controls
Acetic.Acid	Bifidobacterium_adolescentis	18.4736	0.720257	Controls
Acetic.Acid	Bacteroides_faecis_CAG_32	15.4667	0.661577	Controls
Acetic.Acid	Bacteroides_stercoris	15.8181	0.624906	Controls
Acetic.Acid	Collinsella_aerofaciens	173.024	-0.624223	Controls
Acetic.to.Butyrate.ratio	Bacteroides_fragilis	0.310072	1.52435	Controls
Acetic.to.Butyrate.ratio	Bacteroides_plebeius	28.2545	1.30478	Controls
Acetic.to.Butyrate.ratio	Anaerotruncus_colihominis	179.134	-1.27216	Controls
Acetic.to.Butyrate.ratio	Clostridium_bolteae	6.63497	1.25051	Controls
Acetic.to.Butyrate.ratio	Paraprevotella_xylaniphila	179.163	-1.19346	Controls
Acetic.to.Butyrate.ratio	Oscillibacter_sp_CAG_241	8.79019	1.16939	Controls
Acetic.to.Butyrate.ratio	Slackia_isoflavoniconvertens	173.941	-1.09378	Controls
Acetic.to.Butyrate.ratio	Flavonifractor_plautii	175.751	-1.05666	Controls
Acetic.to.Butyrate.ratio	Ruminococcaceae_bacterium_D5	11.2067	0.98524	Controls
Acetic.to.Butyrate.ratio	Bifidobacterium_pseudocatenulatum	178.376	-0.964245	Controls
Acetic.to.Butyrate.ratio	Bifidobacterium_bifidum	167.051	-0.959847	Controls
Acetic.to.Butyrate.ratio	Ruminococcus_gnavus	23.0101	0.9242	Controls
Acetic.to.Butyrate.ratio	Methanobrevibacter_smithii	1.7251	0.923633	Controls
Acetic.to.Butyrate.ratio	Firmicutes_bacterium_CAG_110	4.42894	0.865129	Controls
Acetic.to.Butyrate.ratio	Coprococcus_eutactus	179.088	-0.795339	Controls
Acetic.to.Butyrate.ratio	Blautia_sp_CAG_257	17.495	0.763085	Controls
Acetic.to.Butyrate.ratio	Clostridium_leptum	22.2208	0.720211	Controls
Acetic.to.Butyrate.ratio	Bifidobacterium_adolescentis	159.617	-0.711841	Controls
Acetic.to.Butyrate.ratio	Bacteroides_faecis_CAG_32	156.61	-0.630029	Controls
Acetic.to.Butyrate.ratio	Bacteroides_stercoris	156.962	-0.5977	Controls
Acetic.to.Butyrate.ratio	Alistipes_shahii	14.829	0.58275	Controls
Acetic.to.Butyrate.ratio	Lawsonibacter_asaccharolyticus	13.5231	0.580572	Controls
Acetic.to.Butyrate.ratio	Bacteroides_thetaiotaomicron	174.817	-0.525138	Controls
Acetic.to.Butyrate.ratio	Coprococcus_comes	167.072	-0.516261	Controls
Butyric.Acid	Bacteroides_plebeius	167.607	-1.44675	Controls
Butyric.Acid	Dialister_sp_CAG_357	171.42	-1.31995	Controls
Butyric.Acid	Bacteroides_dorei	178.511	-1.14957	Controls
Butyric.Acid	Ruminococcus_lactaris	24.7105	1.13966	Controls
Butyric.Acid	Akkermansia_muciniphila	170.034	-1.13184	Controls
Butyric.Acid	Monoglobus_pectinilyticus	169.401	-1.04054	Controls
Butyric.Acid	Bifidobacterium_bifidum	27.6989	0.872025	Controls
Butyric.Acid	Prevotella_sp_CAG_1031	10.5282	0.865879	Controls
Butyric.Acid	Roseburia_intestinalis	26.0939	0.839189	Controls
Butyric.Acid	Bifidobacterium_longum	2.03575	0.79941	Controls
Butyric.Acid	Bacteroides_massiliensis	0.08785	0.750937	Controls
Butyric.Acid	Streptococcus_salivarius	174.739	-0.745869	Controls
Butyric.Acid	Clostridium_leptum	161.573	-0.7381	Controls
Butyric.Acid	Bacteroides_finegoldii	7.13009	0.733339	Controls
Butyric.Acid	Bifidobacterium_adolescentis	20.265	0.712383	Controls
Butyric.Acid	Bacteroides_faecis_CAG_32	17.2581	0.655531	Controls
Butyric.Acid	Collinsella_aerofaciens	171.232	-0.62153	Controls
Butyric.Acid	Bacteroides_stercoris	17.6095	0.619066	Controls
Propionic.Acid	Bacteroides_fragilis	167.129	-1.48607	Controls
Propionic.Acid	Bacteroides_plebeius	164.307	-1.42605	Controls
Propionic.Acid	Anaerotruncus_colihominis	11.6954	1.24589	Controls
Propionic.Acid	Clostridium_bolteae	160.804	-1.18895	Controls
Propionic.Acid	Paraprevotella_xylaniphila	11.7245	1.16869	Controls
Propionic.Acid	Oscillibacter_sp_CAG_241	158.649	-1.10207	Controls
Propionic.Acid	Akkermansia_muciniphila	161.88	-1.09218	Controls
Propionic.Acid	Slackia_isoflavoniconvertens	18.6198	1.04235	Controls
Propionic.Acid	Flavonifractor_plautii	16.8101	1.0143	Controls
Propionic.Acid	Monoglobus_pectinilyticus	162.513	-1.00968	Controls
Propionic.Acid	Bacteroides_dorei	150.424	-1.00013	Controls
Propionic.Acid	Bifidobacterium_bifidum	0.387649	0.984869	Controls
Propionic.Acid	Bifidobacterium_pseudocatenulatum	14.1853	0.935219	Controls
Propionic.Acid	Ruminococcaceae_bacterium_D5	156.232	-0.919206	Controls
Propionic.Acid	Methanobrevibacter_smithii	165.714	-0.895476	Controls
Propionic.Acid	Firmicutes_bacterium_CAG_110	163.01	-0.829849	Controls
Propionic.Acid	Coprococcus_eutactus	13.4734	0.773548	Controls
Propionic.Acid	Clostridium_leptum	170.34	-0.766959	Controls
Propionic.Acid	Bifidobacterium_adolescentis	7.82156	0.752323	Controls
Propionic.Acid	Bifidobacterium_longum	26.0508	0.718647	Controls
Propionic.Acid	Bacteroides_faecis_CAG_32	10.8285	0.674213	Controls
Propionic.Acid	Bacteroides_massiliensis	28.1744	0.661962	Controls
Propionic.Acid	Bacteroides_stercoris	10.477	0.638672	Controls
Propionic.Acid	Collinsella_aerofaciens	160.681	-0.593468	Controls
Propionic.Acid	Lawsonibacter_asaccharolyticus	153.916	-0.536309	Controls
Propionic.Acid	Alistipes_shahii	152.61	-0.535248	Controls
Propionic.Acid	Bacteroides_thetaiotaomicron	7.37767	0.522929	Controls

## Sheet: TableS7
Taxa	P_Malabsorption	coef_Malabsorption
Eubacterium_eligens	0.011732	-8.52418
Lawsonibacter_asaccharolyticus	0.00470294	-6.37731
Roseburia_inulinivorans	0.0347934	-6.18288
Lachnospira_pectinoschiza	0.0474135	-5.83992
Harryflintia_acetispora	0.0125187	-5.62876
Fusicatenibacter_saccharivorans	0.0390848	-3.37792
Streptococcus_sp_F0442	0.0397147	2.67225
Roseburia_sp_CAG_471	0.0411989	3.63043
Lactobacillus_rhamnosus	0.0262711	3.77429
Actinomyces_odontolyticus	0.0154223	4.19494
Absiella_dolichum	0.0442474	4.25384
Eubacterium_sp_CAG_180	0.0362154	4.93255
Eubacterium_dolichum_CAG_375	0.00674261	5.53398
Bacteroides_cellulosilyticus	0.0495896	6.2491

## Sheet: TableS8
Term	Level	Estimate	Std_Error	t_value	P_value	Module
K12111	Type.of.IBS.xIBS_C	5.29e-07	1.64e-07	3.21851	0.00259566	MF0006 (lactose degradation)
K00881	Type.of.IBS.xIBS_C	1.19e-06	4.38e-07	2.71867	0.00973144	MF0013 (allose degradation [carbohydrate degradation])
K01753	Type.of.IBS.xIBS_C	1.28e-06	5.21e-07	2.4562	0.0185987	MF0048 (serine degradation)
K00932	Type.of.IBS.xIBS_C	1.02e-06	4.38e-07	2.31879	0.0257375	MF 0093 (propionate production)
K01785	Type.of.IBS.xIBS_D	-2.15e-05	9.75e-06	-2.20715	0.0332559	MF0017 (galactose degradation)
K01200	Type.of.IBS.xIBS_C	-1.2e-05	5.93e-06	-2.02056	0.0502305
K01782	Type.of.IBS.xIBS_C	2.86e-07	1.42e-07	2.0119	0.0511753
K16850	Type.of.IBS.xIBS_D	7.36e-07	3.67e-07	2.00187	0.0522888
K19709	Type.of.IBS.xIBS_C	2.97e-07	1.51e-07	1.96828	0.0561744
K07405	Type.of.IBS.xIBS_D	-1.13e-05	5.79e-06	-1.95315	0.0580036
K01676	Type.of.IBS.xIBS_D	-7.54e-06	3.99e-06	-1.89096	0.0660746
K03777	Type.of.IBS.xIBS_C	1.92e-07	1.01e-07	1.89033	0.0661621
K01205	Type.of.IBS.xIBS_D	-8.43e-06	4.64e-06	-1.81851	0.0766724
K00239	Type.of.IBS.xIBS_D	-1.94e-05	1.09e-05	-1.77655	0.0834446
K01825	Type.of.IBS.xIBS_C	1.06e-06	5.99e-07	1.77396	0.083878
K01209	Type.of.IBS.xIBS_D	1.82e-05	1.03e-05	1.76515	0.0853683
K01200	Type.of.IBS.xIBS_D	-9.33e-06	5.33e-06	-1.74943	0.088083
K00879	Type.of.IBS.xIBS_C	6.1e-07	3.5e-07	1.74224	0.0893494
K01685	Type.of.IBS.xIBS_C	2.42e-06	1.4e-06	1.73212	0.0911552
K01182	Type.of.IBS.xIBS_D	-4.64e-06	2.74e-06	-1.69056	0.0988992
K02431	Type.of.IBS.xIBS_D	4.77e-06	2.87e-06	1.65809	0.105323
K01182	Type.of.IBS.xIBS_C	-5.04e-06	3.05e-06	-1.65121	0.106727
K01194	Type.of.IBS.xIBS_D	-7.3e-06	4.44e-06	-1.64332	0.108356
K15921	Type.of.IBS.xIBS_D	9.48e-06	5.88e-06	1.61159	0.115117
K00882	Type.of.IBS.xIBS_D	6.85e-06	4.26e-06	1.60995	0.115474
K00242	Type.of.IBS.xIBS_C	1.32e-06	8.32e-07	1.58951	0.120021
K00197	Type.of.IBS.xIBS_C	9.39e-08	5.95e-08	1.57895	0.122425
K15023	Type.of.IBS.xIBS_C	9.39e-08	5.95e-08	1.57895	0.122425
K15778	Type.of.IBS.xIBS_C	9.39e-08	5.95e-08	1.57895	0.122425
K15916	Type.of.IBS.xIBS_C	9.39e-08	5.95e-08	1.57895	0.122425
K01026	Type.of.IBS.xIBS_D	-5.78e-06	3.67e-06	-1.57275	0.123856
K01677	Type.of.IBS.xIBS_D	6.47e-06	4.15e-06	1.55799	0.127315
K00848	Type.of.IBS.xIBS_C	1.17e-05	7.73e-06	1.51324	0.138281
K01176	Type.of.IBS.xIBS_C	-8.1e-06	5.54e-06	-1.46193	0.151772
K01825	Type.of.IBS.xIBS_D	7.75e-07	5.38e-07	1.44014	0.157806
K05343	Type.of.IBS.xIBS_D	4.67e-06	3.33e-06	1.40393	0.168253
K00048	Type.of.IBS.xIBS_D	4.78e-06	3.43e-06	1.39345	0.171376
K01905	Type.of.IBS.xIBS_D	-3.76e-06	2.71e-06	-1.38456	0.174058
K07407	Type.of.IBS.xIBS_D	2.54e-05	1.85e-05	1.37669	0.176462
K00854	Type.of.IBS.xIBS_D	1.07e-05	7.79e-06	1.37559	0.176798
K06726	Type.of.IBS.xIBS_C	1.72e-06	1.26e-06	1.36036	0.181526
K01692	Type.of.IBS.xIBS_C	8.21e-08	6.04e-08	1.35824	0.182193
K16153	Type.of.IBS.xIBS_D	-6.62e-06	4.89e-06	-1.35526	0.183132
K02431	Type.of.IBS.xIBS_C	4.31e-06	3.2e-06	1.34916	0.185067
K00041	Type.of.IBS.xIBS_C	1.06e-05	7.93e-06	1.34207	0.187334
K00705	Type.of.IBS.xIBS_C	-1.75e-05	1.31e-05	-1.3395	0.188163
K18119	Type.of.IBS.xIBS_D	6.35e-08	4.82e-08	1.31774	0.19528
K08318	Type.of.IBS.xIBS_D	1.3e-06	9.93e-07	1.30871	0.198293
K01678	Type.of.IBS.xIBS_D	-4.72e-06	3.61e-06	-1.30539	0.199409
K18122	Type.of.IBS.xIBS_C	3.13e-07	2.41e-07	1.29611	0.202556
K00626	Type.of.IBS.xIBS_C	3.7e-06	2.87e-06	1.2877	0.205439
K05342	Type.of.IBS.xIBS_C	7.43e-08	5.77e-08	1.28682	0.205744
K00242	Type.of.IBS.xIBS_D	9.56e-07	7.48e-07	1.27841	0.208662
K00690	Type.of.IBS.xIBS_C	-9.49e-06	7.46e-06	-1.27283	0.210613
K03332	Type.of.IBS.xIBS_D	1.01e-05	7.98e-06	1.26805	0.212298
K01226	Type.of.IBS.xIBS_C	8.86e-07	7.11e-07	1.24679	0.219912
K01629	Type.of.IBS.xIBS_C	4.32e-06	3.48e-06	1.24062	0.222156
K16850	Type.of.IBS.xIBS_C	5.04e-07	4.09e-07	1.23258	0.225113
K11264	Type.of.IBS.xIBS_D	9.11e-08	7.46e-08	1.22107	0.22939
K07407	Type.of.IBS.xIBS_C	2.5e-05	2.05e-05	1.2174	0.230767
K18205	Type.of.IBS.xIBS_D	5.8e-06	4.83e-06	1.20083	0.237058
K01905	Type.of.IBS.xIBS_C	-3.62e-06	3.02e-06	-1.19903	0.23775
K01226	Type.of.IBS.xIBS_D	7.58e-07	6.39e-07	1.18597	0.24281
K00688	Type.of.IBS.xIBS_D	1.05e-05	9.07e-06	1.15915	0.253445
K01220	Type.of.IBS.xIBS_D	1.73e-07	1.5e-07	1.15514	0.255063
K01186	Type.of.IBS.xIBS_C	8.85e-06	7.69e-06	1.1501	0.257107
K18120	Type.of.IBS.xIBS_D	1.3e-07	1.14e-07	1.14601	0.258776
K00634	Type.of.IBS.xIBS_C	8.78e-07	7.78e-07	1.12907	0.265764
K01596	Type.of.IBS.xIBS_D	3.65e-06	3.27e-06	1.11666	0.270971
K01818	Type.of.IBS.xIBS_D	1.32e-05	1.18e-05	1.11638	0.271091
K00691	Type.of.IBS.xIBS_D	-5.42e-08	4.95e-08	-1.09539	0.280064
K01194	Type.of.IBS.xIBS_C	-5.31e-06	4.94e-06	-1.07529	0.288853
K01595	Type.of.IBS.xIBS_D	6.99e-07	6.51e-07	1.07403	0.28941
K01818	Type.of.IBS.xIBS_C	1.4e-05	1.31e-05	1.066	0.292979
K01026	Type.of.IBS.xIBS_C	-4.33e-06	4.09e-06	-1.05869	0.296254
K00048	Type.of.IBS.xIBS_C	4.02e-06	3.81e-06	1.05441	0.298186
K01051	Type.of.IBS.xIBS_D	7.54e-06	7.16e-06	1.05336	0.298657
K01847	Type.of.IBS.xIBS_C	1.44e-06	1.38e-06	1.04821	0.300994
K01628	Type.of.IBS.xIBS_D	4.31e-06	4.12e-06	1.04636	0.301837
K05606	Type.of.IBS.xIBS_C	1.09e-06	1.05e-06	1.03419	0.30742
K01491	Type.of.IBS.xIBS_D	1.16e-05	1.13e-05	1.02818	0.310201
K00874	Type.of.IBS.xIBS_D	6.31e-06	6.14e-06	1.02763	0.310454
K15922	Type.of.IBS.xIBS_C	-1.63e-06	1.6e-06	-1.02136	0.313379
K01193	Type.of.IBS.xIBS_D	-4.89e-06	4.79e-06	-1.02124	0.313432
K01176	Type.of.IBS.xIBS_D	-5.09e-06	4.98e-06	-1.021	0.313547
K00194	Type.of.IBS.xIBS_D	1.19e-06	1.18e-06	1.00417	0.321488
K01803	Type.of.IBS.xIBS_D	1.01e-05	1.03e-05	0.982885	0.331723
K08302	Type.of.IBS.xIBS_C	-1.84e-06	1.88e-06	-0.98282	0.331754
K01685	Type.of.IBS.xIBS_D	1.22e-06	1.26e-06	0.967073	0.339467
K00848	Type.of.IBS.xIBS_D	6.44e-06	6.95e-06	0.926064	0.360108
K01785	Type.of.IBS.xIBS_C	-1e-05	1.08e-05	-0.923177	0.361591
K12308	Type.of.IBS.xIBS_D	7.22e-06	7.93e-06	0.910961	0.367912
K01784	Type.of.IBS.xIBS_C	6.19e-06	6.84e-06	0.904954	0.371047
K01715	Type.of.IBS.xIBS_D	-2.18e-06	2.41e-06	-0.904815	0.371119
K01181	Type.of.IBS.xIBS_D	9.32e-07	1.03e-06	0.903531	0.371791
K00634	Type.of.IBS.xIBS_D	-6.25e-07	6.99e-07	-0.893788	0.376918
K01848	Type.of.IBS.xIBS_D	6.19e-07	6.97e-07	0.888837	0.37954
K16153	Type.of.IBS.xIBS_C	-4.5e-06	5.43e-06	-0.828193	0.412601
K01847	Type.of.IBS.xIBS_D	-1.01e-06	1.24e-06	-0.817733	0.418478
K01206	Type.of.IBS.xIBS_D	1.33e-05	1.63e-05	0.813484	0.420879
K01812	Type.of.IBS.xIBS_D	8.26e-06	1.04e-05	0.791632	0.433364
K01849	Type.of.IBS.xIBS_D	5.18e-07	6.57e-07	0.789097	0.434826
K01815	Type.of.IBS.xIBS_D	9.96e-06	1.27e-05	0.784835	0.437292
K00932	Type.of.IBS.xIBS_D	3.05e-07	3.94e-07	0.774712	0.443182
K01753	Type.of.IBS.xIBS_D	3.62e-07	4.69e-07	0.772955	0.444209
K01198	Type.of.IBS.xIBS_D	8.02e-06	1.05e-05	0.767231	0.447564
K01895	Type.of.IBS.xIBS_D	3.33e-06	4.37e-06	0.762246	0.450499
K00929	Type.of.IBS.xIBS_D	8.53e-06	1.13e-05	0.753126	0.455897
K08318	Type.of.IBS.xIBS_C	8.31e-07	1.1e-06	0.752816	0.456081
K01034	Type.of.IBS.xIBS_D	6.73e-07	9.04e-07	0.745012	0.460731
K01815	Type.of.IBS.xIBS_C	1.03e-05	1.41e-05	0.728681	0.47055
K00241	Type.of.IBS.xIBS_C	-7.44e-06	1.03e-05	-0.725806	0.472291
K19709	Type.of.IBS.xIBS_D	9.61e-08	1.36e-07	0.709134	0.482459
K01808	Type.of.IBS.xIBS_D	5.51e-06	7.8e-06	0.706623	0.484001
K15024	Type.of.IBS.xIBS_D	-1.38e-06	1.97e-06	-0.702605	0.486475
K07406	Type.of.IBS.xIBS_C	8.36e-07	1.2e-06	0.699472	0.488408
K01190	Type.of.IBS.xIBS_D	1.92e-05	2.76e-05	0.698041	0.489293
K01804	Type.of.IBS.xIBS_C	5.61e-06	8.04e-06	0.698017	0.489308
K00198	Type.of.IBS.xIBS_D	5.43e-07	7.79e-07	0.697424	0.489674
K01805	Type.of.IBS.xIBS_D	8.16e-06	1.17e-05	0.696058	0.49052
K00248	Type.of.IBS.xIBS_D	-1.29e-06	1.88e-06	-0.685671	0.496976
K05970	Type.of.IBS.xIBS_C	1.32e-05	1.92e-05	0.685036	0.497372
K01784	Type.of.IBS.xIBS_D	4.16e-06	6.15e-06	0.676969	0.502422
K00626	Type.of.IBS.xIBS_D	-1.75e-06	2.58e-06	-0.676017	0.503019
K07405	Type.of.IBS.xIBS_C	-4.26e-06	6.44e-06	-0.660506	0.512812
K00691	Type.of.IBS.xIBS_C	-3.63e-08	5.5e-08	-0.658771	0.513914
K01208	Type.of.IBS.xIBS_D	8.24e-07	1.25e-06	0.658548	0.514056
K00849	Type.of.IBS.xIBS_D	6.04e-06	9.19e-06	0.657038	0.515015
K01625	Type.of.IBS.xIBS_D	-1.44e-06	2.19e-06	-0.655964	0.515699
K01679	Type.of.IBS.xIBS_D	1.22e-06	1.87e-06	0.652217	0.518087
K06726	Type.of.IBS.xIBS_D	7.39e-07	1.13e-06	0.651572	0.518499
K01752	Type.of.IBS.xIBS_D	5.44e-06	8.36e-06	0.651089	0.518807
K13788	Type.of.IBS.xIBS_D	-4.84e-07	7.43e-07	-0.650993	0.518868
K00625	Type.of.IBS.xIBS_D	4.37e-06	6.75e-06	0.647922	0.520832
K00024	Type.of.IBS.xIBS_C	1.19e-05	1.86e-05	0.638532	0.52686
K00041	Type.of.IBS.xIBS_D	4.52e-06	7.13e-06	0.634872	0.529219
K01792	Type.of.IBS.xIBS_C	3.63e-07	5.74e-07	0.632773	0.530575
K01679	Type.of.IBS.xIBS_C	1.31e-06	2.08e-06	0.630234	0.532217
K01812	Type.of.IBS.xIBS_C	7.31e-06	1.16e-05	0.629949	0.532402
K15922	Type.of.IBS.xIBS_D	9.03e-07	1.44e-06	0.628637	0.533252
K15531	Type.of.IBS.xIBS_C	-4.27e-06	7e-06	-0.609498	0.545729
K18118	Type.of.IBS.xIBS_C	-3.04e-07	5.01e-07	-0.605724	0.548207
K01035	Type.of.IBS.xIBS_D	1.11e-06	1.84e-06	0.604385	0.549088
K03777	Type.of.IBS.xIBS_D	5.46e-08	9.11e-08	0.5986	0.552901
K01809	Type.of.IBS.xIBS_D	4.4e-06	7.38e-06	0.595726	0.5548
K00879	Type.of.IBS.xIBS_D	1.87e-07	3.15e-07	0.593574	0.556224
K01678	Type.of.IBS.xIBS_C	-2.37e-06	4.02e-06	-0.58846	0.559616
K00917	Type.of.IBS.xIBS_C	-9.71e-08	1.67e-07	-0.581715	0.564106
K00297	Type.of.IBS.xIBS_C	-8.69e-06	1.5e-05	-0.581125	0.5645
K05970	Type.of.IBS.xIBS_D	1e-05	1.73e-05	0.579283	0.56573
K00241	Type.of.IBS.xIBS_D	-5.33e-06	9.22e-06	-0.578091	0.566526
K01034	Type.of.IBS.xIBS_C	5.79e-07	1e-06	0.5757	0.568126
K00016	Type.of.IBS.xIBS_C	-4.35e-06	7.57e-06	-0.574735	0.568772
K01187	Type.of.IBS.xIBS_C	9.69e-06	1.69e-05	0.574248	0.569097
K00847	Type.of.IBS.xIBS_D	-3.33e-06	5.83e-06	-0.570634	0.571521
K01752	Type.of.IBS.xIBS_C	5.27e-06	9.3e-06	0.566588	0.574241
K01677	Type.of.IBS.xIBS_C	2.59e-06	4.62e-06	0.560063	0.57864
K01835	Type.of.IBS.xIBS_D	-4.74e-06	8.49e-06	-0.558451	0.579729
K01207	Type.of.IBS.xIBS_D	1.35e-06	2.43e-06	0.557025	0.580693
K01835	Type.of.IBS.xIBS_C	5.23e-06	9.44e-06	0.553567	0.583035
K01035	Type.of.IBS.xIBS_C	1.12e-06	2.05e-06	0.548825	0.586254
K01186	Type.of.IBS.xIBS_D	3.78e-06	6.91e-06	0.546408	0.587898
K01819	Type.of.IBS.xIBS_C	3.75e-07	7.08e-07	0.530579	0.598719
K12373	Type.of.IBS.xIBS_D	1.35e-05	2.54e-05	0.530541	0.598745
K00194	Type.of.IBS.xIBS_C	-6.94e-07	1.31e-06	-0.528373	0.600234
K01838	Type.of.IBS.xIBS_D	5.64e-07	1.08e-06	0.524845	0.602662
K00852	Type.of.IBS.xIBS_C	-2.65e-06	5.05e-06	-0.524639	0.602804
K12373	Type.of.IBS.xIBS_C	1.46e-05	2.82e-05	0.518386	0.607118
K15531	Type.of.IBS.xIBS_D	3.24e-06	6.3e-06	0.514155	0.610045
K01792	Type.of.IBS.xIBS_D	-2.62e-07	5.16e-07	-0.506969	0.615031
K00965	Type.of.IBS.xIBS_C	-1.32e-06	2.64e-06	-0.498309	0.621065
K01838	Type.of.IBS.xIBS_C	-5.88e-07	1.2e-06	-0.491721	0.625673
K00874	Type.of.IBS.xIBS_C	3.3e-06	6.83e-06	0.48266	0.632035
K00024	Type.of.IBS.xIBS_D	8.03e-06	1.67e-05	0.480558	0.633515
K00688	Type.of.IBS.xIBS_C	-4.74e-06	1.01e-05	-0.470033	0.640949
K00240	Type.of.IBS.xIBS_D	5.35e-06	1.15e-05	0.466886	0.64318
K01819	Type.of.IBS.xIBS_D	2.93e-07	6.36e-07	0.461016	0.647348
K01629	Type.of.IBS.xIBS_D	-1.43e-06	3.13e-06	-0.45741	0.649915
K15024	Type.of.IBS.xIBS_C	-9.79e-07	2.19e-06	-0.446742	0.657532
K13788	Type.of.IBS.xIBS_C	-3.67e-07	8.27e-07	-0.443649	0.659748
K14534	Type.of.IBS.xIBS_D	-9.36e-07	2.13e-06	-0.438975	0.663102
K00849	Type.of.IBS.xIBS_C	-4.24e-06	1.02e-05	-0.414598	0.680708
K05606	Type.of.IBS.xIBS_D	3.74e-07	9.47e-07	0.39497	0.695017
K03534	Type.of.IBS.xIBS_C	5.6e-06	1.43e-05	0.392111	0.697111
K00853	Type.of.IBS.xIBS_D	-1.82e-07	4.77e-07	-0.381513	0.704893
K00852	Type.of.IBS.xIBS_D	-1.72e-06	4.54e-06	-0.379491	0.706382
K17716	Type.of.IBS.xIBS_C	1.38e-06	3.66e-06	0.377705	0.707698
K01190	Type.of.IBS.xIBS_C	1.1e-05	3.07e-05	0.359954	0.720823
K00239	Type.of.IBS.xIBS_C	-4.28e-06	1.22e-05	-0.351572	0.727052
K01782	Type.of.IBS.xIBS_D	4.42e-08	1.28e-07	0.346506	0.730825
K05343	Type.of.IBS.xIBS_C	1.28e-06	3.7e-06	0.345402	0.731648
K00881	Type.of.IBS.xIBS_D	-1.35e-07	3.94e-07	-0.341399	0.734636
K01804	Type.of.IBS.xIBS_D	2.47e-06	7.23e-06	0.341313	0.7347
K01227	Type.of.IBS.xIBS_D	-3.53e-07	1.04e-06	-0.339938	0.735727
K01051	Type.of.IBS.xIBS_C	-2.66e-06	7.96e-06	-0.333649	0.740432
K01596	Type.of.IBS.xIBS_C	1.18e-06	3.64e-06	0.324827	0.747048
K01187	Type.of.IBS.xIBS_D	4.85e-06	1.52e-05	0.319958	0.750708
K01198	Type.of.IBS.xIBS_C	3.7e-06	1.16e-05	0.31817	0.752054
K14138	Type.of.IBS.xIBS_C	3.18e-08	1.01e-07	0.313292	0.755728
K00917	Type.of.IBS.xIBS_D	4.7e-08	1.5e-07	0.312812	0.75609
K01938	Type.of.IBS.xIBS_D	-2.6e-06	8.49e-06	-0.306662	0.760732
K01807	Type.of.IBS.xIBS_C	1.94e-06	6.41e-06	0.303475	0.763141
K01848	Type.of.IBS.xIBS_C	-2.28e-07	7.75e-07	-0.294434	0.769988
K08302	Type.of.IBS.xIBS_D	4.94e-07	1.69e-06	0.292958	0.771108
K01808	Type.of.IBS.xIBS_C	-2.42e-06	8.67e-06	-0.278509	0.782093
K00297	Type.of.IBS.xIBS_D	3.63e-06	1.34e-05	0.269768	0.788761
K03534	Type.of.IBS.xIBS_D	3.35e-06	1.28e-05	0.260966	0.795492
K01193	Type.of.IBS.xIBS_C	-1.37e-06	5.33e-06	-0.257173	0.798397
K18205	Type.of.IBS.xIBS_C	1.36e-06	5.37e-06	0.253484	0.801225
K00854	Type.of.IBS.xIBS_C	2.16e-06	8.66e-06	0.249558	0.804239
K18122	Type.of.IBS.xIBS_D	5.4e-08	2.17e-07	0.249115	0.804579
K01807	Type.of.IBS.xIBS_D	-1.4e-06	5.76e-06	-0.243499	0.808895
K01205	Type.of.IBS.xIBS_C	-1.25e-06	5.16e-06	-0.24197	0.810071
K11264	Type.of.IBS.xIBS_C	1.88e-08	8.3e-08	0.226017	0.822369
K01809	Type.of.IBS.xIBS_C	-1.82e-06	8.21e-06	-0.221857	0.825583
K15921	Type.of.IBS.xIBS_C	1.4e-06	6.54e-06	0.213505	0.832045
K01938	Type.of.IBS.xIBS_C	-2e-06	9.44e-06	-0.212288	0.832988
K03778	Type.of.IBS.xIBS_C	-1.5e-06	7.1e-06	-0.210459	0.834405
K00016	Type.of.IBS.xIBS_D	-1.38e-06	6.81e-06	-0.202019	0.840952
K01715	Type.of.IBS.xIBS_C	5.39e-07	2.68e-06	0.201338	0.841481
K00965	Type.of.IBS.xIBS_D	4.66e-07	2.37e-06	0.196371	0.84534
K01676	Type.of.IBS.xIBS_C	8.69e-07	4.44e-06	0.195857	0.845739
K00197	Type.of.IBS.xIBS_D	-1.03e-08	5.35e-08	-0.193527	0.84755
K15023	Type.of.IBS.xIBS_D	-1.03e-08	5.35e-08	-0.193527	0.84755
K15778	Type.of.IBS.xIBS_D	-1.03e-08	5.35e-08	-0.193527	0.84755
K15916	Type.of.IBS.xIBS_D	-1.03e-08	5.35e-08	-0.193527	0.84755
K03332	Type.of.IBS.xIBS_C	1.67e-06	8.87e-06	0.188445	0.851505
K01895	Type.of.IBS.xIBS_C	8.33e-07	4.86e-06	0.171627	0.864618
K01206	Type.of.IBS.xIBS_C	-3.02e-06	1.81e-05	-0.16629	0.868788
K17716	Type.of.IBS.xIBS_D	-5.43e-07	3.29e-06	-0.164927	0.869853
K00929	Type.of.IBS.xIBS_C	2.07e-06	1.26e-05	0.163999	0.870579
K00853	Type.of.IBS.xIBS_C	-7.94e-08	5.31e-07	-0.149559	0.881883
K07406	Type.of.IBS.xIBS_D	-1.54e-07	1.07e-06	-0.143639	0.886525
K00925	Type.of.IBS.xIBS_C	-1.34e-06	9.65e-06	-0.138672	0.890423
K01181	Type.of.IBS.xIBS_C	-1.52e-07	1.15e-06	-0.132227	0.895485
K01491	Type.of.IBS.xIBS_C	1.63e-06	1.25e-05	0.129913	0.897303
K01227	Type.of.IBS.xIBS_C	-1.45e-07	1.16e-06	-0.125382	0.900865
K01595	Type.of.IBS.xIBS_C	-9.06e-08	7.24e-07	-0.12517	0.901032
K00847	Type.of.IBS.xIBS_C	7.74e-07	6.49e-06	0.1192	0.905729
K01635	Type.of.IBS.xIBS_D	1.63e-08	1.38e-07	0.118569	0.906226
K01207	Type.of.IBS.xIBS_C	-3.2e-07	2.7e-06	-0.118435	0.906331
K00882	Type.of.IBS.xIBS_C	5.2e-07	4.73e-06	0.109961	0.913004
K01208	Type.of.IBS.xIBS_C	1.51e-07	1.39e-06	0.108321	0.914296
K18119	Type.of.IBS.xIBS_C	5.75e-09	5.36e-08	0.107386	0.915034
K01849	Type.of.IBS.xIBS_C	-7.49e-08	7.31e-07	-0.102482	0.918899
K14534	Type.of.IBS.xIBS_C	2.41e-07	2.37e-06	0.101784	0.91945
K12308	Type.of.IBS.xIBS_C	-8.52e-07	8.81e-06	-0.09661	0.923531
K01635	Type.of.IBS.xIBS_C	1.46e-08	1.53e-07	0.0953223	0.924547
K00625	Type.of.IBS.xIBS_C	-7.08e-07	7.51e-06	-0.0943383	0.925323
K03778	Type.of.IBS.xIBS_D	-5.63e-07	6.39e-06	-0.088211	0.93016
K14138	Type.of.IBS.xIBS_D	7.68e-09	9.12e-08	0.0841353	0.933379
K01625	Type.of.IBS.xIBS_C	2.03e-07	2.44e-06	0.0830808	0.934212
K18120	Type.of.IBS.xIBS_C	-9.88e-09	1.27e-07	-0.0780831	0.938161
K00690	Type.of.IBS.xIBS_D	5.22e-07	6.7e-06	0.0778521	0.938344
K01692	Type.of.IBS.xIBS_D	4.05e-09	5.43e-08	0.0746248	0.940895
K00198	Type.of.IBS.xIBS_C	-6.4e-08	8.67e-07	-0.07389	0.941476
K12111	Type.of.IBS.xIBS_D	1.06e-08	1.48e-07	0.0714472	0.943407
K01813	Type.of.IBS.xIBS_C	7e-07	1.26e-05	0.0554284	0.95608
K01220	Type.of.IBS.xIBS_C	-7.54e-09	1.66e-07	-0.0453171	0.964086
K01805	Type.of.IBS.xIBS_C	5.78e-07	1.3e-05	0.0443244	0.964872
K18118	Type.of.IBS.xIBS_D	1.95e-08	4.51e-07	0.0432477	0.965725
K01628	Type.of.IBS.xIBS_C	-1.88e-07	4.58e-06	-0.041002	0.967503
K00705	Type.of.IBS.xIBS_D	-4.66e-07	1.17e-05	-0.0396644	0.968563
K05342	Type.of.IBS.xIBS_D	-1.7e-09	5.19e-08	-0.0328421	0.973968
K01209	Type.of.IBS.xIBS_C	-3.75e-07	1.15e-05	-0.0326491	0.974121
K00248	Type.of.IBS.xIBS_C	3.88e-08	2.09e-06	0.0186198	0.985239
K00240	Type.of.IBS.xIBS_C	-2.26e-07	1.27e-05	-0.0177204	0.985952
K00925	Type.of.IBS.xIBS_D	-8.98e-08	8.68e-06	-0.0103469	0.991797
K01803	Type.of.IBS.xIBS_C	-5.04e-08	1.14e-05	-0.00441431	0.9965
K01813	Type.of.IBS.xIBS_D	2.8e-08	1.14e-05	0.00246694	0.998044
K13877	Type.of.IBS.xIBS_C	0	0	NA	NA
K13877	Type.of.IBS.xIBS_D	0	0	NA	NA
K13923	Type.of.IBS.xIBS_C	0	0	NA	NA
K13923	Type.of.IBS.xIBS_D	0	0	NA	NA

## Sheet: TableS9
Term	Level	Estimate	Std_Error	t_value	p_value
K01629	Total_SCFA	5.35e-07	1.53e-07	3.49109	0.00118762
K15922	Total_SCFA	2.39e-07	7.07e-08	3.38101	0.00162394
K01220	Total_SCFA	2.36e-08	7.38e-09	3.20239	0.00267296
K01804	Total_SCFA	9.81e-07	3.62e-07	2.70678	0.00994132
K00634	Total_SCFA	-9.1e-08	3.68e-08	-2.47148	0.0178103
K00852	Total_SCFA	-5.66e-07	2.3e-07	-2.46305	0.0181767
K01193	Total_SCFA	6.04e-07	2.45e-07	2.46196	0.0182244
K14534	Total_SCFA	-2.62e-07	1.08e-07	-2.42259	0.0200317
K07405	Total_SCFA	-7.37e-07	3.08e-07	-2.39451	0.0214185
K00965	Total_SCFA	2.85e-07	1.21e-07	2.34593	0.0240236
K01905	Total_SCFA	3.33e-07	1.42e-07	2.34507	0.0240721
K01819	Total_SCFA	7.48e-08	3.25e-08	2.3002	0.0267327
K00917	Total_SCFA	1.77e-08	7.71e-09	2.29848	0.0268396
K01938	Total_SCFA	9.7e-07	4.34e-07	2.23447	0.0311059
K18205	Total_SCFA	5.55e-07	2.52e-07	2.20339	0.0333878
K08318	Total_SCFA	1.14e-07	5.2e-08	2.19112	0.0343288
K01635	Total_SCFA	1.54e-08	7.04e-09	2.18766	0.0345982
K00690	Total_SCFA	7.61e-07	3.53e-07	2.15666	0.0370978
K01628	Total_SCFA	4.59e-07	2.15e-07	2.13666	0.0387941
K01752	Total_SCFA	9.23e-07	4.32e-07	2.13608	0.0388443
K01678	Total_SCFA	3.93e-07	1.9e-07	2.06668	0.0452794
K01807	Total_SCFA	6.13e-07	2.98e-07	2.0579	0.0461575
K16850	Total_SCFA	4.05e-08	2e-08	2.02898	0.0491525

## Sheet: TableS10
Term	Level	Estimate	Std_Error	t_value	p_value
K01220	Acetic_Acid	3.52e-08	1.06e-08	3.33216	0.0018633
K15922	Acetic_Acid	3.4e-07	1.02e-07	3.31752	0.00194133
K01629	Acetic_Acid	7.38e-07	2.24e-07	3.29194	0.00208521
K01804	Acetic_Acid	1.46e-06	5.2e-07	2.79816	0.0078683
K00965	Acetic_Acid	4.38e-07	1.73e-07	2.52688	0.0155656
K01819	Acetic_Acid	1.14e-07	4.66e-08	2.43487	0.0194516
K00852	Acetic_Acid	-8.04e-07	3.33e-07	-2.41646	0.0203274
K00634	Acetic_Acid	-1.28e-07	5.33e-08	-2.40784	0.0207497
K08318	Acetic_Acid	1.78e-07	7.42e-08	2.40247	0.0210168
K18205	Acetic_Acid	8.57e-07	3.6e-07	2.378	0.0222736
K01938	Acetic_Acid	1.46e-06	6.23e-07	2.34551	0.0240469
K01193	Acetic_Acid	8.22e-07	3.57e-07	2.30412	0.0264902
K01752	Acetic_Acid	1.42e-06	6.18e-07	2.30129	0.026665
K00917	Acetic_Acid	2.56e-08	1.11e-08	2.29782	0.0268805
K01635	Acetic_Acid	2.32e-08	1.01e-08	2.29429	0.0271019
K07405	Acetic_Acid	-1.02e-06	4.47e-07	-2.28131	0.0279292
K00690	Acetic_Acid	1.14e-06	5.07e-07	2.2513	0.0299291
K16850	Acetic_Acid	6.38e-08	2.85e-08	2.23602	0.0309956
K14534	Acetic_Acid	-3.42e-07	1.58e-07	-2.15793	0.0369924
K01628	Acetic_Acid	6.63e-07	3.1e-07	2.13723	0.0387449
K01807	Acetic_Acid	8.95e-07	4.29e-07	2.08583	0.043417
K01595	Acetic_Acid	1.02e-07	4.93e-08	2.07542	0.0444207
K01905	Acetic_Acid	4.26e-07	2.08e-07	2.04607	0.0473627

[truncated: 2 more sheets: TableS11, TableS12]
